# Supplementary material for: Cixutumumab reveals a critical role for IGF-1 in adipose and hepatic tissue remodelling during the development of diet-induced obesity
Source: Adipocyte. 2022 Jun 23;11(1):366–78. doi: 10.1080/21623945.2022.2089394 (PMC9235901; doi:10.1080/21623945.2022.2089394)
Supplement: Supplemental Material [file KADI_A_2089394_SM2687.zip]

Archive with 9 entries (9 files):
- 224363545 Adipocyte R1.docx
- 224363545 Adipocyte Supplementary R1.doc
- A12Supplementary.doc
- Slide1.TIF
- Slide2.TIF
- Slide3.TIF
- Slide4.TIF
- Slide5.TIF
- Slide6.TIF
